# Supplementary material for: Effect of Critical Process Parameters on the Granule Quality During a Binder-Free High-Shear Wet Granulation Process of Mesoporous Silica Microparticles While Achieving Core–Shell Structured Granules
Source: Pharmaceuticals (Basel). 2026 Jun 23;19(7):975. doi: 10.3390/ph19070975 (PMC13414584; doi:10.3390/ph19070975)
Supplement: Supplementary file 1 [file pharmaceuticals-19-00975-s001.zip]

Archive with 1 entries (1 files):
- pharmaceuticals-4280917-supplementary.pdf
